# Supplementary material for: A low-complexity linker as a driver of intra- and intermolecular interactions in DNAJB chaperones
Source: Nat Commun. 2025 May 31;16:5070. doi: 10.1038/s41467-025-60063-2 (PMC12126530; doi:10.1038/s41467-025-60063-2)
Supplement: Supplementary file 4 — Source Data [file 41467_2025_60063_MOESM4_ESM.xlsx]

## Sheet: Fig2a
Figure 2a source data
Residue number	H CSP (ppm)	N CSP (ppm)
3	0.016	0.335
4	-0.025	-0.998
5	-0.039	-0.255
6	0.036	-0.146
7	0.054	0.16
8	-0.061	0.006
9	-0.007	-0.13
10	-0.031	-0.022
11	-0.021	-0.089
12	0.003	-0.014
13	0.016	0.16
14	-0.021	0.148
15	-0.014	-0.068
17	-0.017	-0.028
18	-0.016	-0.221
19	-0.011	0.153
20	-0.03	-0.026
21	-0.002	-0.023
22	-0.009	-0.002
23	-0.026	-0.023
24	-0.018	-0.024
25	-0.019	-0.118
26	-0.028	-0.109
27	0.003	0.029
28	0.008	-0.183
29	-0.031	-0.13
30	-0.006	-0.004
31	0.016	-0.016
33	0.015	0.04
34	-0.011	-0.107
35	-0.019	-0.005
37	-0.005	-0.045
38	-0.021	0.012
39	-0.004	0.012
40	-0.013	-0.006
41	-0.019	-0.016
42	0.01	0.512
43	-0.014	-0.005
44	-0.018	-0.162
45	-0.023	-0.129
46	-0.001	0.033
47	0.026	-0.162
48	-0.022	0.086
49	-0.03	0.018
50	0.036	-0.017
51	-0.07	-0.09
52	-0.101	-0.388
53	0.008	-0.04
54	0.052	0.217
55	-0.017	-0.108
56	0.037	0.236
57	-0.019	-0.102
58	0.04	0.224
59	-0.03	-0.165
60	-0.028	-0.285
61	-0.091	0.505
62	-0.121	-1.619
63	-0.134	-0.816
64	0.021	0.173
65	0.504	-0.427
66	0.036	0.378
67	-0.246	-0.587
68	0.488	-0.596
69	-0.011	-0.241

## Sheet: Fig2b
Figure 2b source data
DNAJB6 JD-GF											DNAJB6 JD-GF-α5
RESID	RESNAME	CS_CNT	CS_CNT_R2	Q_H	Q_E	Q_L	CONFIDENCE	SS_CLASS			RESID	RESNAME	CS_CNT	CS_CNT_R2	Q_H	Q_E	Q_L	CONFIDENCE	SS_CLASS
2	V	8	3	0.333	0.333	0.333	0	L			1	M	6	2	0.333	0.333	0.333	0	X
3	D	13	5	0.093	0.267	0.64	0.37	L			2	V	10	4	0.08	0.092	0.828	0.74	L
4	Y	15	5	0.313	0.136	0.551	0.24	L			3	D	12	4	0.013	0.153	0.834	0.68	L
5	Y	15	5	0.956	0	0.044	0.91	H			4	Y	12	4	0.837	0.038	0.125	0.71	H
6	E	15	5	0.979	0	0.021	0.96	H			5	Y	12	4	0.984	0	0.016	0.97	H
7	V	15	5	0.877	0	0.123	0.75	H			6	E	12	4	0.988	0	0.012	0.98	H
8	L	14	5	0.354	0.029	0.616	0.26	L			7	V	12	4	0.886	0	0.114	0.77	H
9	G	14	4	0.033	0.121	0.846	0.72	L			8	L	11	4	0.382	0	0.618	0.24	L
10	V	14	5	0	0.242	0.758	0.52	L			9	G	11	3	0.044	0.016	0.939	0.9	L
11	Q	15	5	0.007	0.161	0.832	0.67	L			10	V	11	4	0	0.073	0.927	0.85	L
12	R	15	5	0.019	0.049	0.932	0.88	L			11	Q	12	4	0.008	0.049	0.943	0.89	L
13	H	15	5	0.035	0.043	0.922	0.88	L			12	R	12	4	0.03	0.033	0.937	0.9	L
14	A	15	5	0.017	0.067	0.916	0.85	L			13	H	12	4	0.04	0.028	0.932	0.89	L
15	S	13	5	0.016	0.034	0.95	0.92	L			14	A	10	4	0.028	0.027	0.945	0.92	L
16	P	13	3	0.471	0.039	0.49	0.02	L			15	S	8	2	0	0	0	0	X
17	E	13	5	0.94	0	0.06	0.88	H			16	P	8	2	0	0	0	0	X
18	D	15	5	0.986	0	0.014	0.97	H			17	E	10	4	0.977	0	0.023	0.95	H
19	I	15	5	0.992	0	0.008	0.98	H			18	D	12	4	0.995	0	0.005	0.99	H
20	K	15	5	0.985	0.001	0.014	0.97	H			19	I	12	4	0.999	0	0.001	1	H
21	K	15	5	0.982	0	0.018	0.96	H			20	K	12	4	0.993	0	0.007	0.99	H
22	A	15	5	0.973	0.001	0.027	0.95	H			21	K	12	4	0.987	0	0.013	0.97	H
23	Y	15	5	0.977	0	0.023	0.95	H			22	A	12	4	0.987	0.001	0.013	0.97	H
24	R	15	5	0.977	0	0.023	0.95	H			23	Y	12	4	0.991	0	0.009	0.98	H
25	K	15	5	0.973	0	0.027	0.95	H			24	R	12	4	0.974	0	0.026	0.95	H
26	L	15	5	0.976	0	0.024	0.95	H			25	K	12	4	0.944	0.002	0.054	0.89	H
27	A	15	5	0.974	0	0.026	0.95	H			26	L	12	4	0.965	0	0.035	0.93	H
28	L	15	5	0.868	0	0.132	0.74	H			27	A	12	4	0.967	0	0.033	0.93	H
29	K	15	5	0.46	0.001	0.54	0.08	L			28	L	12	4	0.857	0	0.143	0.71	H
30	W	15	5	0.103	0.038	0.858	0.75	L			29	K	12	4	0.534	0.002	0.464	0.07	H
31	H	13	5	0.028	0.037	0.935	0.9	L			30	W	10	4	0.255	0.022	0.723	0.47	L
32	P	13	3	0.153	0.073	0.774	0.62	L			31	H	8	2	0	0	0	0	X
33	D	13	5	0.141	0.025	0.833	0.69	L			32	P	8	2	0	0	0	0	X
34	K	15	5	0.035	0.045	0.919	0.87	L			33	D	10	4	0.431	0.043	0.527	0.1	L
35	N	13	5	0.008	0.043	0.949	0.91	L			34	K	10	4	0.723	0	0.277	0.45	H
36	P	13	3	0.009	0.038	0.953	0.92	L			35	N	8	2	0	0	0	0	X
37	E	13	5	0.021	0.047	0.933	0.89	L			36	P	8	2	0	0	0	0	X
38	N	15	5	0.048	0.048	0.904	0.86	L			37	E	10	4	0.025	0.011	0.964	0.94	L
39	K	15	5	0.82	0.021	0.159	0.66	H			38	N	12	4	0.06	0.041	0.899	0.84	L
40	E	15	5	0.977	0	0.023	0.95	H			39	K	12	4	0.863	0.014	0.123	0.74	H
41	E	15	5	0.981	0	0.019	0.96	H			40	E	12	4	0.989	0	0.011	0.98	H
42	A	15	5	0.984	0	0.016	0.97	H			41	E	12	4	0.991	0	0.008	0.98	H
43	E	15	5	0.989	0	0.011	0.98	H			42	A	12	4	0.993	0	0.007	0.99	H
44	R	15	5	0.983	0	0.017	0.97	H			43	E	12	4	0.994	0	0.006	0.99	H
45	K	15	5	0.976	0.002	0.022	0.95	H			44	R	12	4	0.989	0	0.011	0.98	H
46	F	15	5	0.991	0	0.009	0.98	H			45	K	12	4	0.982	0.002	0.016	0.97	H
47	K	15	5	0.989	0	0.011	0.98	H			46	F	12	4	0.995	0	0.005	0.99	H
48	Q	15	5	0.987	0.001	0.012	0.97	H			47	K	12	4	0.994	0	0.006	0.99	H
49	V	15	5	0.989	0	0.011	0.98	H			48	Q	12	4	0.992	0.001	0.007	0.99	H
50	A	15	5	0.971	0	0.029	0.94	H			49	V	12	4	0.996	0	0.004	0.99	H
51	E	15	5	0.944	0	0.056	0.89	H			50	A	12	4	0.987	0	0.013	0.97	H
52	A	15	5	0.913	0.001	0.086	0.83	H			51	E	12	4	0.971	0	0.029	0.94	H
53	Y	15	5	0.943	0	0.057	0.89	H			52	A	12	4	0.945	0.001	0.054	0.89	H
54	E	15	5	0.947	0	0.053	0.89	H			53	Y	12	4	0.965	0	0.035	0.93	H
55	V	15	5	0.811	0	0.189	0.62	H			54	E	12	4	0.987	0	0.013	0.97	H
56	L	15	5	0.446	0.008	0.546	0.1	L			55	V	12	4	0.941	0	0.059	0.88	H
57	S	15	5	0.103	0.026	0.872	0.77	L			56	L	12	4	0.697	0	0.303	0.39	H
58	D	15	5	0.03	0.07	0.9	0.83	L			57	S	12	4	0.17	0.006	0.824	0.65	L
59	A	15	5	0.356	0.052	0.592	0.24	L			58	D	12	4	0.044	0.044	0.912	0.87	L
60	K	15	5	0.922	0	0.078	0.84	H			59	A	12	4	0.655	0.038	0.308	0.35	H
61	K	15	5	0.983	0	0.017	0.97	H			60	K	12	4	0.955	0	0.045	0.91	H
62	R	15	5	0.983	0	0.017	0.97	H			61	K	12	4	0.992	0	0.008	0.98	H
63	D	15	5	0.978	0	0.022	0.96	H			62	R	12	4	0.992	0	0.008	0.98	H
64	I	15	5	0.979	0	0.021	0.96	H			63	D	12	4	0.984	0.001	0.015	0.97	H
65	Y	15	5	0.973	0	0.027	0.95	H			64	I	12	4	0.988	0	0.012	0.98	H
66	D	15	5	0.867	0	0.133	0.73	H			65	Y	12	4	0.985	0	0.015	0.97	H
67	K	15	5	0.454	0	0.546	0.09	L			66	D	12	4	0.949	0	0.051	0.9	H
68	Y	14	5	0.116	0.069	0.815	0.7	L			67	K	12	4	0.773	0	0.227	0.55	H
69	G	14	4	0.023	0.08	0.897	0.82	L			68	Y	11	4	0.302	0.005	0.693	0.39	L
70	K	14	5	0.037	0.058	0.905	0.85	L			69	G	11	3	0.06	0.014	0.925	0.86	L
71	E	12	5	0.063	0.036	0.901	0.84	L			70	K	11	4	0.058	0.036	0.907	0.85	L
72	G	12	2	0.025	0.117	0.858	0.74	L			71	E	11	4	0.066	0.028	0.906	0.84	L
73	L	12	5	0.037	0.074	0.889	0.82	L			72	G	9	3	0.029	0.03	0.94	0.91	L
74	N	10	5	0	0.141	0.859	0.72	L			73	L	7	2	0	0	0	0	X
75	G	5	0	0	0	0	0	X			74	N	4	2	0	0	0	0	X
76	G	0	0	0	0	0	0	X			75	G	2	0	0	0	0	0	X
77	G	0	0	0	0	0	0	X			76	G	0	0	0	0	0	0	X
78	G	0	0	0	0	0	0	X			77	G	0	0	0	0	0	0	X
79	G	0	0	0	0	0	0	X			78	G	0	0	0	0	0	0	X
80	G	0	0	0	0	0	0	X			79	G	0	0	0	0	0	0	X
81	S	0	0	0	0	0	0	X			80	G	2	0	0	0	0	0	X
82	H	3	0	0	0	0	0	X			81	S	4	2	0	0	0	0	X
83	F	8	3	0.009	0.117	0.873	0.76	L			82	H	8	2	0	0	0	0	X
84	D	13	5	0.008	0.117	0.875	0.76	L			83	F	10	4	0.021	0.026	0.952	0.93	L
85	S	13	5	0.01	0.056	0.934	0.88	L			84	D	10	4	0.007	0.017	0.976	0.96	L
86	P	13	3	0.002	0.049	0.949	0.9	L			85	S	8	2	0	0	0	0	X
87	F	13	5	0.006	0.149	0.846	0.7	L			86	P	8	2	0	0	0	0	X
88	E	15	5	0.003	0.28	0.717	0.44	L			87	F	10	4	0.015	0.01	0.975	0.96	L
89	F	14	5	0.01	0.282	0.708	0.43	L			88	E	12	4	0.006	0.03	0.964	0.93	L
90	G	14	4	0.004	0.255	0.741	0.49	L			89	F	11	4	0.015	0.036	0.949	0.91	L
91	F	14	5	0	0.251	0.749	0.5	L			90	G	11	3	0	0.025	0.975	0.95	L
92	T	15	5	0	0.614	0.386	0.23	E			91	F	11	4	0	0.068	0.932	0.86	L
93	F	15	5	0	0.71	0.29	0.42	E			92	T	12	4	0	0.448	0.552	0.1	L
94	R	15	5	0.008	0.641	0.351	0.29	E			93	F	12	4	0	0.8	0.2	0.6	E
95	N	10	5	0	0.124	0.876	0.75	L			94	R	10	4	0	0.68	0.32	0.36	E
96	P	5	0	0.333	0.333	0.333	0	X			95	N	8	2	0	0	0	0	X
											96	P	8	2	0	0	0	0	X
											97	D	10	4	0.897	0	0.103	0.79	H
											98	D	12	4	0.989	0	0.011	0.98	H
											99	V	12	4	0.998	0	0.002	1	H
											100	F	12	4	0.993	0	0.006	0.99	H
											101	R	10	4	0.989	0	0.011	0.98	H
											102	E	10	2	0.994	0	0.006	0.99	H
											103	F	10	4	0.934	0	0.066	0.87	H
											104	F	11	4	0.676	0	0.324	0.35	H
											105	G	10	3	0.111	0	0.889	0.78	L
											106	G	10	3	0.001	0.017	0.983	0.97	L
											107	R	9	4	0	0.037	0.963	0.93	L
											108	D	6	2	0	0	0	0	X
											109	P	2	0	0.333	0.333	0.333	0	X

## Sheet: Fig2c
Figure 2c source data
DNAJB6 JD					DNAJB6 JD-GF					DNAJB6 JD-GF-α5
Q	I(Q)	Error			Q	I(Q)	Error			Q	I(Q)	Error
0.015861	0.0158404	0.00131182			0.0247431	0.0211949	0.000550859			0.0247431	0.0252762	0.000557834
0.0171299	0.0194977	0.00117769			0.026012	0.020661	0.000475148			0.026012	0.0239878	0.00048061
0.0183987	0.020995	0.000907021			0.0272809	0.0212419	0.000471446			0.0272809	0.0240355	0.000475932
0.0196676	0.0201902	0.000820442			0.0285498	0.0204712	0.000428306			0.0285498	0.024015	0.000435823
0.0209365	0.0202411	0.000725641			0.0298186	0.0199585	0.000411962			0.0298186	0.0237999	0.000418189
0.0222054	0.0189755	0.000622967			0.0310875	0.0198448	0.000365156			0.0310875	0.023506	0.000370642
0.0234742	0.0191369	0.000618032			0.0323564	0.0194735	0.000365836			0.0323564	0.0234072	0.000371857
0.0247431	0.01941	0.000550837			0.0336253	0.0194493	0.000350841			0.0336253	0.023428	0.000358429
0.026012	0.0188329	0.000474713			0.0348941	0.0193336	0.000311711			0.0348941	0.0233674	0.000317861
0.0272809	0.0193561	0.000470023			0.036163	0.0199203	0.000315766			0.036163	0.0226927	0.000320881
0.0285498	0.018244	0.000428316			0.0374319	0.0194648	0.000293047			0.0374319	0.0225636	0.00029822
0.0298186	0.0182152	0.000410588			0.0387008	0.0194186	0.00030272			0.0387008	0.0225286	0.00030745
0.0310875	0.0188478	0.000364597			0.0399697	0.0187094	0.000285056			0.0399697	0.0222994	0.000290142
0.0323564	0.0182359	0.000364531			0.0412385	0.0187566	0.000285425			0.0412385	0.0225231	0.000290897
0.0336253	0.0177846	0.00035026			0.0425074	0.0182139	0.000268054			0.0425074	0.0220762	0.000274011
0.0348941	0.0183668	0.000311132			0.0437763	0.0186339	0.000250721			0.0437763	0.0219088	0.000257094
0.036163	0.0182949	0.00031466			0.0450452	0.0182549	0.00026495			0.0450452	0.021489	0.000271349
0.0374319	0.0181373	0.000292151			0.0463141	0.0184884	0.000250622			0.0463141	0.0212387	0.000256311
0.0387008	0.0178697	0.000300667			0.0475829	0.0182396	0.000243922			0.0475829	0.0207325	0.000249159
0.0399697	0.0179583	0.000284017			0.0488518	0.0173142	0.000242883			0.0488518	0.0205406	0.000248865
0.0412385	0.0175446	0.000283651			0.0501207	0.0174718	0.000230983			0.0501207	0.0212268	0.000236536
0.0425074	0.0175486	0.000267709			0.0513896	0.0170426	0.000232336			0.0513896	0.0203924	0.000237749
0.0437763	0.0173111	0.000250953			0.0526584	0.0167796	0.000228638			0.0526584	0.0201889	0.000234134
0.0450452	0.0176247	0.00026587			0.0539273	0.0169118	0.000219456			0.0539273	0.019902	0.000224013
0.0463141	0.0166772	0.000249974			0.0551962	0.0164472	0.000215569			0.0551962	0.0200864	0.000221738
0.0475829	0.0170697	0.000244182			0.0564651	0.0162313	0.000210735			0.0564651	0.0193912	0.000216047
0.0488518	0.0166701	0.000243476			0.057734	0.0164373	0.000216822			0.057734	0.0193494	0.000222148
0.0501207	0.0170583	0.000230876			0.0590028	0.0162986	0.000201462			0.0590028	0.0189487	0.000206471
0.0513896	0.0168849	0.000232914			0.0602717	0.0156584	0.000199271			0.0602717	0.0186943	0.000203977
0.0526584	0.0164	0.000228879			0.0615406	0.0153586	0.000198419			0.0615406	0.0183271	0.00020371
0.0539273	0.0163938	0.0002193			0.0628095	0.0151511	0.000193472			0.0628095	0.0182061	0.000198683
0.0551962	0.0164568	0.000216852			0.0640784	0.0149041	0.000191771			0.0640784	0.0177858	0.000197089
0.0564651	0.0160254	0.000211543			0.0653472	0.0146905	0.000183794			0.0653472	0.0178227	0.000188891
0.057734	0.01624	0.000217832			0.0666161	0.0149371	0.000186693			0.0666161	0.017351	0.000191493
0.0590028	0.0157651	0.000202295			0.067885	0.0140641	0.000181737			0.067885	0.0170626	0.000187119
0.0602717	0.015237	0.000199397			0.0691539	0.0143852	0.00017691			0.0691539	0.0168994	0.000181681
0.0615406	0.015515	0.000200021			0.0704227	0.0138231	0.00017657			0.0704227	0.0166023	0.000182164
0.0628095	0.0154967	0.000195194			0.0716916	0.0135046	0.000170769			0.0716916	0.0161589	0.00017528
0.0640784	0.015185	0.000193729			0.0729605	0.0133141	0.000173532			0.0729605	0.0161719	0.000178396
0.0653472	0.0154825	0.000185983			0.0742294	0.0137194	0.000171032			0.0742294	0.0160818	0.00017581
0.0666161	0.0152028	0.000188786			0.0754983	0.0128234	0.000168889			0.0754983	0.0158617	0.000173795
0.067885	0.0147863	0.000184268			0.0767671	0.0127927	0.000160087			0.0767671	0.0151754	0.000165305
0.0691539	0.0141998	0.000178311			0.078036	0.0127261	0.000164822			0.078036	0.0154618	0.000169329
0.0704227	0.0142381	0.000179208			0.0793049	0.0125028	0.000158192			0.0793049	0.0150359	0.000162701
0.0716916	0.0139487	0.000172582			0.0805738	0.0122889	0.000160195			0.0805738	0.0146846	0.000164726
0.0729605	0.0138381	0.00017545			0.0818426	0.011724	0.000156193			0.0818426	0.0146952	0.000161262
0.0742294	0.0138423	0.000173009			0.0831115	0.0118359	0.000153379			0.0831115	0.0140462	0.000157509
0.0754983	0.0139028	0.000171391			0.0843804	0.0116792	0.000155094			0.0843804	0.0144522	0.000159682
0.0767671	0.0133722	0.000163204			0.0856493	0.0111131	0.000152649			0.0856493	0.0137285	0.000157593
0.078036	0.0137692	0.000167294			0.0869181	0.0115828	0.00014558			0.0869181	0.0135215	0.000149676
0.0793049	0.0135904	0.000161059			0.088187	0.0112797	0.000149835			0.088187	0.0134954	0.000154162
0.0805738	0.0130026	0.000162751			0.0894559	0.0108466	0.000148902			0.0894559	0.0132294	0.000152771
0.0818426	0.0125978	0.000158768			0.0907248	0.0106166	0.000144648			0.0907248	0.0127581	0.000148347
0.0831115	0.0128696	0.000156217			0.0919937	0.0101231	0.00014726			0.0919937	0.0126733	0.000151401
0.0843804	0.0127126	0.00015763			0.0932625	0.0104062	0.000138779			0.0932625	0.0123694	0.00014283
0.0856493	0.0122649	0.000155915			0.0945314	0.0102416	0.000140452			0.0945314	0.0121508	0.000144507
0.0869181	0.0125717	0.0001487			0.0958003	0.00977734	0.000142601			0.0958003	0.0119204	0.000146442
0.088187	0.012084	0.00015256			0.0970692	0.00964094	0.000138114			0.0970692	0.0116129	0.000141875
0.0894559	0.0118888	0.000151261			0.0983381	0.00958322	0.000137187			0.0983381	0.0112514	0.000140894
0.0907248	0.011772	0.000147321			0.0996069	0.00930035	0.000135801			0.0996069	0.0111337	0.000139293
0.0919937	0.0117926	0.000150498			0.100876	0.00954577	0.000136384			0.100876	0.0112318	0.00013974
0.0932625	0.0112584	0.000141678			0.102145	0.00904504	0.000133272			0.102145	0.0109793	0.000136663
0.0945314	0.0114168	0.000143804			0.103414	0.00893009	0.00013078			0.103414	0.0104436	0.000134013
0.0958003	0.0112687	0.000145845			0.104682	0.00863836	0.00013185			0.104682	0.0103504	0.000135607
0.0970692	0.0108499	0.000141139			0.105951	0.00869032	0.000130371			0.105951	0.0101839	0.000133336
0.0983381	0.01079	0.000140525			0.10722	0.00841721	0.00013144			0.10722	0.0102479	0.000134323
0.0996069	0.0107531	0.000139027			0.108489	0.00834748	0.00013015			0.108489	0.00986849	0.00013283
0.100876	0.0104017	0.00013892			0.109758	0.00792595	0.000128488			0.109758	0.00962165	0.000131536
0.102145	0.0102095	0.000135937			0.111027	0.00786786	0.000131835			0.111027	0.00963964	0.000134653
0.103414	0.0100011	0.000133669			0.112296	0.00797176	0.000130565			0.112296	0.00936067	0.000132574
0.104682	0.00982055	0.000135173			0.113565	0.00770126	0.000131795			0.113565	0.00908339	0.000134245
0.105951	0.00985621	0.000133153			0.114834	0.00741539	0.000128886			0.114834	0.00877442	0.000132021
0.10722	0.00986152	0.00013404			0.116102	0.00753848	0.00013255			0.116102	0.00883158	0.000135206
0.108489	0.00979572	0.00013294			0.117371	0.00722104	0.000130653			0.117371	0.00877054	0.000133217
0.109758	0.00949033	0.000131574			0.11864	0.00715282	0.000130404			0.11864	0.00831651	0.00013288
0.111027	0.00968436	0.000134897			0.119909	0.00700078	0.000129261			0.119909	0.0082863	0.000131849
0.112296	0.00924664	0.000132634			0.121178	0.00683652	0.000126497			0.121178	0.00814806	0.000128994
0.113565	0.00925698	0.000134663			0.122447	0.00643488	0.000131235			0.122447	0.00773407	0.000133943
0.114834	0.00852087	0.000131896			0.123716	0.00669408	0.00013207			0.123716	0.00786189	0.000134911
0.116102	0.00887068	0.000135454			0.124984	0.00654763	0.000127671			0.124984	0.00720929	0.000129619
0.117371	0.00885507	0.000133507			0.126253	0.00677058	0.00012581			0.126253	0.00724388	0.00012792
0.11864	0.00841771	0.000133216			0.127522	0.00621717	0.000127567			0.127522	0.00728937	0.000129596
0.119909	0.00855054	0.000132369			0.128791	0.006231	0.000133392			0.128791	0.0070495	0.000135593
0.121178	0.00834381	0.000129418			0.13006	0.0059942	0.00013323			0.13006	0.00723659	0.000135383
0.122447	0.00793654	0.000134387			0.131329	0.00576231	0.000131186			0.131329	0.00679067	0.000133168
0.123716	0.00794611	0.000135224			0.132598	0.00599761	0.000134864			0.132598	0.00653632	0.000137217
0.124984	0.00763469	0.000130334			0.133867	0.00566895	0.0001331			0.133867	0.00652996	0.000135405
0.126253	0.00786766	0.000128874			0.135135	0.00564405	0.000136304			0.135135	0.00624819	0.000138672
0.127522	0.00776793	0.000130372			0.136404	0.00544259	0.000135606			0.136404	0.00641937	0.000137772
0.128791	0.00754071	0.000136434			0.137673	0.00546324	0.00013288			0.137673	0.00614324	0.00013501
0.13006	0.00731339	0.000135692			0.138942	0.00522683	0.000136834			0.138942	0.00591446	0.000138848
0.131329	0.007209	0.000133902			0.140211	0.00527977	0.000135387			0.140211	0.00572969	0.000137111
0.132598	0.00713901	0.000138208			0.14148	0.00485818	0.000137144			0.14148	0.00553543	0.000139456
0.133867	0.00712551	0.000136374			0.142749	0.00498934	0.000135099			0.142749	0.00543667	0.000137293
0.135135	0.00666256	0.000139414			0.144018	0.00478268	0.000136693			0.144018	0.00546351	0.000138664
0.136404	0.00661069	0.000138216			0.145287	0.0049154	0.000138016			0.145287	0.00529997	0.000140054
0.137673	0.0066103	0.000135839			0.146555	0.00478041	0.000132407			0.146555	0.0051381	0.000134358
0.138942	0.00671608	0.000140147			0.147824	0.00444061	0.000131167			0.147824	0.00505464	0.000132211
0.140211	0.00644635	0.000138275			0.149093	0.00476772	0.000128391			0.149093	0.00504164	0.000129408
0.14148	0.00613669	0.00014048			0.150362	0.00445683	0.000131192			0.150362	0.00487407	0.000132723
0.142749	0.00625467	0.000138578			0.151631	0.004278	0.000129015			0.151631	0.00457803	0.00013052
0.144018	0.00619151	0.000139845			0.1529	0.00420942	0.00012499			0.1529	0.00443843	0.000126504
0.145287	0.00582606	0.000140975			0.154169	0.00416571	0.000126101			0.154169	0.00448305	0.00012744
0.146555	0.00596965	0.000135678			0.155438	0.00396997	0.000122224			0.155438	0.0041939	0.000123596
0.147824	0.00584924	0.00013345			0.156706	0.00408083	0.000127335			0.156706	0.00429044	0.000128714
0.149093	0.00574836	0.000130511			0.157975	0.00390909	0.000124865			0.157975	0.00417115	0.000126482
0.150362	0.00547435	0.000133714			0.159244	0.00385566	0.000122701			0.159244	0.00421297	0.000124223
0.151631	0.00547327	0.000131866			0.160513	0.00396822	0.000122907			0.160513	0.00414089	0.000123849
0.1529	0.00523937	0.000127712			0.161782	0.00374431	0.000120827			0.161782	0.00403088	0.000122411
0.154169	0.00522715	0.000128571			0.163051	0.00378787	0.000118932			0.163051	0.00349871	0.000120092
0.155438	0.00510935	0.000124905			0.16432	0.00363898	0.000117232			0.16432	0.00380939	0.000118754
0.156706	0.00503014	0.00012986			0.165589	0.00359103	0.000111803			0.165589	0.00372347	0.000112994
0.157975	0.00500535	0.000127773			0.166857	0.00338894	0.000114702			0.166857	0.00348779	0.000115669
0.159244	0.00483421	0.000125175			0.168126	0.0033514	0.000113623			0.168126	0.00337558	0.000114029
0.160513	0.00480647	0.000124862			0.169395	0.00337541	0.000112683			0.169395	0.00336442	0.00011357
0.161782	0.00470991	0.00012342			0.170664	0.00332623	0.000108351			0.170664	0.00333735	0.00010914
0.163051	0.00445248	0.000121421			0.171933	0.00331197	0.00011085			0.171933	0.00328899	0.000111445
0.16432	0.00442728	0.000119679			0.173202	0.00343566	0.000108676			0.173202	0.00318919	0.000109549
0.165589	0.00436337	0.000113908			0.174471	0.00329021	0.000108134			0.174471	0.00309435	0.000109141
0.166857	0.00455664	0.000117096			0.17574	0.00305343	0.000108007			0.17574	0.00320289	0.000108903
0.168126	0.00429331	0.000115284			0.177009	0.00296874	0.000105785			0.177009	0.00287004	0.00010653
0.169395	0.00437092	0.000114895			0.178277	0.00298898	0.000105163			0.178277	0.0030555	0.000105927
0.170664	0.00432349	0.000110405			0.179546	0.00298464	0.00010483			0.179546	0.00271988	0.000105513
0.171933	0.00424769	0.000112711			0.180815	0.00273331	0.000105795			0.180815	0.00281936	0.000106433
0.173202	0.00411204	0.000110747			0.182084	0.00294508	0.000103063			0.182084	0.00274752	0.000103753
0.174471	0.00405083	0.000110371			0.183353	0.00290105	0.000102863			0.183353	0.00279273	0.000103871
0.17574	0.00390454	0.000109845			0.184622	0.00285075	0.000102133			0.184622	0.00276152	0.000102991
0.177009	0.00378513	0.000107698			0.185891	0.00290364	0.000102688			0.185891	0.00268094	0.000103571
0.178277	0.00382896	0.000106936			0.18716	0.00268066	9.94933e-05			0.18716	0.00260847	0.000100067
0.179546	0.00363695	0.000106667			0.188428	0.00243826	0.000100354			0.188428	0.0026053	0.000101202
0.180815	0.00362579	0.000107474			0.189697	0.00250561	0.000100397			0.189697	0.00246559	0.000100968
0.182084	0.00347908	0.000104676			0.190966	0.00270393	0.000100653			0.190966	0.00252989	0.000100957
0.183353	0.00362128	0.000104916			0.192235	0.00242787	9.92197e-05			0.192235	0.00219844	9.99248e-05
0.184622	0.00371281	0.000104155			0.193504	0.00252639	9.81598e-05			0.193504	0.00224106	9.88056e-05
0.185891	0.0035641	0.000104671			0.194773	0.00242474	9.66332e-05			0.194773	0.00221347	9.72694e-05
0.18716	0.00349602	0.00010114			0.196042	0.00233699	9.72494e-05			0.196042	0.00212941	9.80422e-05
0.188428	0.00332569	0.000102109			0.197311	0.00241119	9.69808e-05			0.197311	0.00220457	9.75699e-05
0.189697	0.0032879	0.000101984			0.198579	0.00240331	9.6257e-05			0.198579	0.00241471	9.69992e-05
0.190966	0.00339148	0.000102004			0.199848	0.00218167	9.56375e-05			0.199848	0.00210943	9.6157e-05
0.192235	0.00310185	0.000101039			0.201117	0.00226149	9.63068e-05			0.201117	0.0021319	9.66525e-05
0.193504	0.0030807	9.98153e-05			0.202386	0.00211731	9.62378e-05			0.202386	0.00193603	9.68496e-05
0.194773	0.00311703	9.83348e-05			0.203655	0.00209878	9.36584e-05			0.203655	0.00216337	9.46193e-05
0.196042	0.00290506	9.89869e-05			0.204924	0.0022841	9.30915e-05			0.204924	0.00209509	9.38092e-05
0.197311	0.00300412	9.85288e-05			0.206193	0.0021557	9.50275e-05			0.206193	0.00188973	9.56157e-05
0.198579	0.00295102	9.76753e-05			0.207462	0.00199271	9.29679e-05			0.207462	0.00192288	9.36303e-05
0.199848	0.0029463	9.71526e-05			0.208731	0.00213382	9.28181e-05			0.208731	0.00187782	9.3314e-05
0.201117	0.00303118	9.77129e-05			0.209999	0.00201559	9.23536e-05			0.209999	0.00190179	9.28138e-05
0.202386	0.00272924	9.7804e-05			0.211268	0.00199925	9.15009e-05			0.211268	0.00188211	9.22552e-05
0.203655	0.00269916	9.52795e-05			0.212537	0.0019784	9.30185e-05			0.212537	0.00181319	9.32656e-05
0.204924	0.00292524	9.47648e-05			0.213806	0.0018787	9.13586e-05			0.213806	0.00170351	9.20088e-05
0.206193	0.00279123	9.66656e-05			0.215075	0.00188342	9.03669e-05			0.215075	0.00172719	9.08082e-05
0.207462	0.00268688	9.45337e-05			0.216344	0.00187385	9.18999e-05			0.216344	0.00179719	9.2177e-05
0.208731	0.00274072	9.42983e-05			0.217613	0.00172011	9.07689e-05			0.217613	0.00157292	9.13279e-05
0.209999	0.00267698	9.37255e-05			0.218882	0.00200004	8.97781e-05			0.218882	0.0017791	9.04111e-05
0.211268	0.00252342	9.30223e-05			0.22015	0.00183413	8.82569e-05			0.22015	0.00161259	8.87211e-05
0.212537	0.00261569	9.41998e-05			0.221419	0.00183137	8.93259e-05			0.221419	0.00154945	8.9493e-05
0.213806	0.00234546	9.276e-05			0.222688	0.00180157	9.0129e-05			0.222688	0.00156115	9.0515e-05
0.215075	0.00249213	9.16957e-05			0.223957	0.00177642	8.76888e-05			0.223957	0.00165706	8.80779e-05
0.216344	0.00253559	9.30439e-05			0.225226	0.00175927	8.90638e-05			0.225226	0.00151553	8.96781e-05
0.217613	0.0022987	9.21618e-05			0.226495	0.00178592	8.68005e-05			0.226495	0.00175617	8.72744e-05
0.218882	0.0022517	9.10052e-05			0.227764	0.00189482	8.74909e-05			0.227764	0.00159909	8.81366e-05
0.22015	0.00234801	8.95404e-05			0.229032	0.00174606	8.76767e-05			0.229032	0.00132377	8.81618e-05
0.221419	0.00227622	9.03173e-05			0.230301	0.00163026	8.69291e-05			0.230301	0.00149837	8.72398e-05
0.222688	0.00233045	9.1387e-05			0.23157	0.00165789	8.60422e-05			0.23157	0.00127955	8.64824e-05
0.223957	0.00226406	8.8773e-05			0.232839	0.00173047	8.61142e-05			0.232839	0.00129553	8.64009e-05
0.225226	0.00206489	9.03212e-05			0.234108	0.0016703	8.71671e-05			0.234108	0.00145112	8.75561e-05
0.226495	0.00219541	8.78235e-05			0.235377	0.00175035	8.60664e-05			0.235377	0.00136173	8.657e-05
0.227764	0.00208199	8.87086e-05			0.236646	0.0016194	8.3941e-05			0.236646	0.00129592	8.40488e-05
0.229032	0.00189119	8.88143e-05			0.237915	0.00166805	8.623e-05			0.237915	0.00148401	8.66037e-05
0.230301	0.0021413	8.79596e-05			0.239183	0.00152406	8.33275e-05			0.239183	0.00137496	8.38508e-05
0.23157	0.00191759	8.7194e-05			0.240452	0.00167699	8.5958e-05			0.240452	0.00112121	8.64011e-05
0.232839	0.00201165	8.71874e-05			0.241721	0.00157502	8.3186e-05			0.241721	0.00150426	8.37598e-05
0.234108	0.00208832	8.82985e-05			0.24299	0.00158961	8.35383e-05			0.24299	0.00116505	8.40145e-05
0.235377	0.00196831	8.72668e-05			0.244259	0.00158987	8.42775e-05			0.244259	0.00140583	8.46235e-05
0.236646	0.00201118	8.48172e-05			0.245528	0.00156766	8.26484e-05			0.245528	0.00139209	8.32117e-05
0.237915	0.00191911	8.71209e-05			0.246797	0.00165843	8.45432e-05			0.246797	0.00107852	8.50499e-05
0.239183	0.00200472	8.45368e-05			0.248066	0.00148246	8.19135e-05			0.248066	0.00124106	8.24656e-05
0.240452	0.00176978	8.71204e-05			0.249335	0.00150699	8.24258e-05			0.249335	0.00129454	8.26157e-05
0.241721	0.00194537	8.42691e-05			0.250603	0.00160504	8.36588e-05			0.250603	0.00125147	8.39234e-05
0.24299	0.00183819	8.47507e-05			0.251872	0.00163854	8.08059e-05			0.251872	0.00124854	8.12243e-05
0.244259	0.00199917	8.52846e-05			0.253141	0.00137069	8.20198e-05			0.253141	0.0013287	8.25321e-05
0.245528	0.00178521	8.36625e-05			0.25441	0.00141505	8.05462e-05			0.25441	0.00120457	8.08877e-05
0.246797	0.00173179	8.57628e-05			0.255679	0.0014098	8.20356e-05			0.255679	0.00110535	8.23969e-05
0.248066	0.00169463	8.29832e-05			0.256948	0.00146669	8.11638e-05			0.256948	0.00107283	8.15608e-05
0.249335	0.00178471	8.31778e-05			0.258217	0.00140154	8.03054e-05			0.258217	0.00106932	8.0744e-05
0.250603	0.00185888	8.46152e-05			0.259486	0.00136724	8.123e-05			0.259486	0.00120261	8.16702e-05
0.251872	0.00167649	8.17153e-05			0.260755	0.00149507	7.93548e-05			0.260755	0.00123761	7.97507e-05
0.253141	0.00167196	8.29604e-05			0.262023	0.00131526	8.02221e-05			0.262023	0.00105912	8.0513e-05
0.25441	0.00163849	8.13805e-05			0.263292	0.00145508	8.0396e-05			0.263292	0.00126428	8.07485e-05
0.255679	0.00174887	8.31052e-05			0.264561	0.00128685	7.84099e-05			0.264561	0.00112299	7.90182e-05
0.256948	0.00175046	8.22712e-05			0.26583	0.00128609	8.00858e-05			0.26583	0.00110388	8.05147e-05
0.258217	0.00160188	8.13146e-05			0.267099	0.00140412	7.92892e-05			0.267099	0.00111913	7.97057e-05
0.259486	0.00170434	8.2229e-05			0.268368	0.0013733	7.88095e-05			0.268368	0.00128069	7.91232e-05
0.260755	0.00163156	8.02038e-05			0.269637	0.00126509	7.79443e-05			0.269637	0.00104655	7.8427e-05
0.262023	0.00142304	8.09429e-05			0.270906	0.00137792	7.81135e-05			0.270906	0.00093702	7.85565e-05
0.263292	0.00164187	8.11947e-05			0.272174	0.00124877	7.87545e-05			0.272174	0.00099821	7.91718e-05
0.264561	0.00153663	7.94859e-05			0.273443	0.00139238	7.81357e-05			0.273443	0.00116746	7.86421e-05
0.26583	0.00149339	8.09784e-05			0.274712	0.00134687	7.73808e-05			0.274712	0.00100583	7.77367e-05
0.267099	0.00156143	8.02044e-05			0.275981	0.00141285	7.7047e-05			0.275981	0.00102735	7.75047e-05
0.268368	0.0016249	7.95391e-05			0.27725	0.00127127	7.76104e-05			0.27725	0.00090419	7.79588e-05
0.269637	0.00144515	7.88844e-05			0.278519	0.00116474	7.65618e-05			0.278519	0.0010247	7.69306e-05
0.270906	0.00144711	7.91016e-05			0.279788	0.00123672	7.66341e-05			0.279788	0.00111061	7.70635e-05
0.272174	0.00132359	7.95636e-05			0.281056	0.00114832	7.7128e-05			0.281056	0.00103066	7.74837e-05
0.273443	0.00141693	7.89518e-05			0.282325	0.00133365	7.68801e-05			0.282325	0.00099162	7.73008e-05
0.274712	0.00138433	7.8174e-05			0.283594	0.0011426	7.63712e-05			0.283594	0.00107486	7.66962e-05
0.275981	0.00142589	7.79569e-05			0.284863	0.00129621	7.50143e-05			0.284863	0.00094025	7.53835e-05
0.27725	0.00130278	7.84098e-05			0.286132	0.00116319	7.60159e-05			0.286132	0.00093511	7.64103e-05
0.278519	0.00142412	7.73783e-05			0.287401	0.00120913	7.60166e-05			0.287401	0.00099636	7.64575e-05
0.279788	0.0014181	7.74318e-05			0.28867	0.00117825	7.67733e-05			0.28867	0.00109302	7.72194e-05
0.281056	0.00138579	7.78909e-05			0.289939	0.00119997	7.80562e-05			0.289939	0.00099672	7.83179e-05
0.282325	0.00138636	7.77444e-05			0.291208	0.00128271	7.55561e-05			0.291208	0.00097415	7.58144e-05
0.283594	0.00143492	7.71171e-05			0.292476	0.00133877	7.79174e-05			0.292476	0.00106121	7.82183e-05
0.284863	0.00133766	7.58164e-05			0.293745	0.00107288	7.68584e-05			0.293745	0.00094135	7.73566e-05
0.286132	0.00133225	7.6841e-05			0.295014	0.00118496	7.81046e-05			0.295014	0.001007	7.85059e-05
0.287401	0.00129964	7.68131e-05			0.296283	0.00118773	7.781e-05			0.296283	0.00096394	7.81279e-05
0.28867	0.00119326	7.74023e-05			0.297552	0.0009654	7.6935e-05			0.297552	0.00087918	7.71444e-05
0.289939	0.00131321	7.87065e-05			0.298821	0.00106382	7.96411e-05			0.298821	0.00107995	7.99426e-05
0.291208	0.00130727	7.6187e-05			0.30009	0.00114835	7.70101e-05			0.30009	0.00107741	7.73432e-05
0.292476	0.00130669	7.85415e-05			0.301359	0.00113839	7.80414e-05			0.301359	0.0008378	7.85131e-05
0.293745	0.00125924	7.77334e-05			0.302627	0.0010252	7.80574e-05			0.302627	0.00088634	7.86142e-05
0.295014	0.00130843	7.88689e-05			0.303896	0.00095566	7.72314e-05			0.303896	0.00099838	7.7439e-05
0.296283	0.00124449	7.84803e-05			0.305165	0.00109789	7.90811e-05			0.305165	0.00082966	7.95656e-05
0.297552	0.00128886	7.76007e-05			0.306434	0.00121987	7.73287e-05			0.306434	0.00085928	7.76378e-05
0.298821	0.00148419	8.04039e-05			0.307703	0.00113142	7.71314e-05			0.307703	0.00080756	7.74647e-05
0.30009	0.0012759	7.762e-05			0.308972	0.00098796	7.77725e-05			0.308972	0.00101962	7.81919e-05
0.301359	0.00106112	7.88198e-05			0.310241	0.00107521	7.78182e-05			0.310241	0.00093794	7.82153e-05
0.302627	0.00103433	7.88525e-05			0.31151	0.00086209	7.87853e-05			0.31151	0.00091481	7.91866e-05
0.303896	0.00132637	7.78445e-05			0.312779	0.00086376	7.59458e-05			0.312779	0.00095084	7.62957e-05
0.305165	0.00118346	7.99836e-05			0.314047	0.00106174	7.77443e-05			0.314047	0.00095291	7.81084e-05
0.306434	0.00115198	7.79821e-05			0.315316	0.00108057	7.6388e-05			0.315316	0.00091241	7.68412e-05
0.307703	0.00104006	7.77631e-05			0.316585	0.00115443	7.63014e-05			0.316585	0.00087151	7.67531e-05
0.308972	0.00127799	7.85226e-05			0.317854	0.0011068	7.78138e-05			0.317854	0.00093988	7.82021e-05
0.310241	0.00109625	7.84583e-05			0.319123	0.00104959	7.49225e-05			0.319123	0.00089035	7.53978e-05
0.31151	0.00117794	7.95254e-05			0.320392	0.00090725	7.73157e-05			0.320392	0.00084586	7.77411e-05
0.312779	0.00117598	7.65839e-05			0.321661	0.00094901	7.65894e-05			0.321661	0.00088345	7.68339e-05
0.314047	0.00113319	7.83684e-05			0.322929	0.00099406	7.51765e-05			0.322929	0.0007592	7.56103e-05
0.315316	0.00111421	7.7118e-05			0.324198	0.00109872	7.589e-05			0.324198	0.001033	7.63416e-05
0.316585	0.00105237	7.70113e-05			0.325467	0.00100538	7.48701e-05			0.325467	0.00088082	7.53598e-05
0.317854	0.00109412	7.84447e-05			0.326736	0.00105937	7.81247e-05			0.326736	0.00099032	7.84508e-05
0.319123	0.00104133	7.56148e-05			0.328005	0.00099786	7.69129e-05			0.328005	0.00083213	7.73344e-05
0.320392	0.00103905	7.79938e-05			0.329274	0.00094065	7.77272e-05			0.329274	0.00089053	7.82187e-05
0.321661	0.00110372	7.71223e-05			0.330543	0.00088655	7.7663e-05			0.330543	0.00083546	7.81277e-05
0.322929	0.00096749	7.58773e-05			0.331812	0.00089367	7.78353e-05			0.331812	0.00093746	7.83439e-05
0.324198	0.00114139	7.65358e-05			0.333081	0.0009619	8.00023e-05			0.333081	0.00077835	8.04173e-05
0.325467	0.00104107	7.55998e-05			0.334349	0.00087469	7.67312e-05			0.334349	0.00078565	7.72783e-05
0.326736	0.00118239	7.87183e-05			0.335618	0.00095812	7.96939e-05			0.335618	0.0007629	8.02216e-05
0.328005	0.00104758	7.76273e-05			0.336887	0.00089618	7.93861e-05			0.336887	0.00079787	7.96597e-05
0.329274	0.00096572	7.83962e-05			0.338156	0.00093381	7.91499e-05			0.338156	0.00068654	7.93441e-05
0.330543	0.00113503	7.84949e-05			0.339425	0.00091224	7.95802e-05			0.339425	0.00073435	7.98943e-05
0.331812	0.00107081	7.85602e-05			0.340694	0.00099395	7.91442e-05			0.340694	0.00063555	7.96846e-05
0.333081	0.0009621	8.06924e-05			0.341963	0.00097241	8.05686e-05			0.341963	0.00085496	8.09204e-05
0.334349	0.00089794	7.74804e-05			0.343232	0.00085656	7.99208e-05			0.343232	0.00075213	8.04372e-05
0.335618	0.00089497	8.04416e-05			0.3445	0.00108021	8.03172e-05			0.3445	0.00089242	8.06439e-05
0.336887	0.00102312	7.99587e-05			0.345769	0.0009896	7.95552e-05			0.345769	0.00073026	7.99394e-05
0.338156	0.00106837	7.97833e-05			0.347038	0.00094188	8.0364e-05			0.347038	0.00062412	8.07107e-05
0.339425	0.00104916	8.02745e-05			0.348307	0.00087318	8.07459e-05			0.348307	0.00080543	8.11748e-05
0.340694	0.00099645	8.01063e-05			0.349576	0.00086456	7.97262e-05			0.349576	0.00080473	8.01152e-05
0.341963	0.00104794	8.12032e-05			0.350845	0.00082517	8.0201e-05			0.350845	0.00079238	8.0622e-05
0.343232	0.00092161	8.0695e-05			0.352114	0.00083677	7.9863e-05			0.352114	0.00068794	8.03702e-05
0.3445	0.00092026	8.07861e-05			0.353383	0.00083933	8.06264e-05			0.353383	0.00083044	8.11345e-05
0.345769	0.00089729	8.02026e-05			0.354651	0.00079076	7.94696e-05			0.354651	0.00077324	7.99328e-05
0.347038	0.00082887	8.10018e-05			0.35592	0.00077373	7.84659e-05			0.35592	0.00063369	7.88471e-05
0.348307	0.00094394	8.14082e-05			0.357189	0.00096676	8.12254e-05			0.357189	0.00066736	8.15593e-05
0.349576	0.00096352	8.03626e-05			0.358458	0.00087314	7.95413e-05			0.358458	0.00075829	7.98953e-05
0.350845	0.00098795	8.09086e-05			0.359727	0.00086986	7.96201e-05			0.359727	0.00098784	8.02322e-05
0.352114	0.00087807	8.06534e-05			0.360996	0.0008157	8.03473e-05			0.360996	0.00078152	8.05453e-05
0.353383	0.00078204	8.12086e-05			0.362265	0.00101393	7.87284e-05			0.362265	0.0007574	7.91182e-05
0.354651	0.00094895	8.0199e-05			0.363534	0.00087973	8.17741e-05			0.363534	0.00070601	8.2224e-05
0.35592	0.0008393	7.91354e-05			0.364802	0.00076522	7.83758e-05			0.364802	0.00068845	7.86966e-05
0.357189	0.00086855	8.18498e-05			0.366071	0.00068516	8.01432e-05			0.366071	0.00078084	8.06332e-05
0.358458	0.00081765	8.00583e-05			0.36734	0.00080221	7.96535e-05			0.36734	0.00079133	8.00617e-05
0.359727	0.00102029	8.03723e-05			0.368609	0.00091497	8.0388e-05			0.368609	0.00086886	8.07753e-05
0.360996	0.00088133	8.07437e-05			0.369878	0.00083188	8.12942e-05			0.369878	0.00066377	8.17422e-05
0.362265	0.00095357	7.94105e-05			0.371147	0.00082508	7.89122e-05			0.371147	0.00065881	7.92596e-05
0.363534	0.00088713	8.25093e-05			0.372416	0.00077884	8.14553e-05			0.372416	0.00070818	8.17707e-05
0.364802	0.00089849	7.89858e-05			0.373685	0.00080033	7.96532e-05			0.373685	0.00058077	8.01857e-05
0.366071	0.00085633	8.08085e-05			0.374953	0.00084381	8.15139e-05			0.374953	0.00072107	8.19983e-05
0.36734	0.00085092	8.0223e-05			0.376222	0.00094923	7.99775e-05			0.376222	0.00074357	8.03746e-05
0.368609	0.00104454	8.10406e-05			0.377491	0.00072889	8.03811e-05			0.377491	0.00055704	8.07862e-05
0.369878	0.00077033	8.19481e-05			0.37876	0.00085621	8.10716e-05			0.37876	0.00068172	8.15682e-05
0.371147	0.00081682	7.95135e-05			0.380029	0.00083932	8.06182e-05			0.380029	0.00069692	8.10297e-05
0.372416	0.00090385	8.20639e-05			0.381298	0.00073169	8.30052e-05			0.381298	0.00067131	8.34226e-05
0.373685	0.00092497	8.05943e-05			0.382567	0.00089281	8.29098e-05			0.382567	0.00067676	8.34699e-05
0.374953	0.00092496	8.23062e-05			0.383836	0.00073368	8.38626e-05			0.383836	0.00068446	8.43208e-05
0.376222	0.0009832	8.06994e-05			0.385105	0.00077599	8.58847e-05			0.385105	0.00071732	8.64379e-05
0.377491	0.00066941	8.10013e-05			0.386373	0.00085053	8.4395e-05			0.386373	0.00067719	8.48309e-05
0.37876	0.00066755	8.16591e-05			0.387642	0.000815	8.74689e-05			0.387642	0.00079504	8.81018e-05
0.380029	0.00077868	8.12176e-05			0.388911	0.0008313	8.50952e-05			0.388911	0.00068081	8.56013e-05
0.381298	0.00091375	8.37705e-05			0.39018	0.00074424	8.85153e-05			0.39018	0.00078958	8.88654e-05
0.382567	0.00061797	8.35252e-05			0.391449	0.00078604	8.57683e-05			0.391449	0.00058891	8.62424e-05
0.383836	0.00089477	8.46303e-05			0.392718	0.00088446	8.83867e-05			0.392718	0.00079293	8.87548e-05
0.385105	0.00089378	8.67255e-05			0.393987	0.00098669	8.94189e-05			0.393987	0.0007375	8.97937e-05
0.386373	0.00087766	8.51298e-05			0.395255	0.00073795	8.73032e-05			0.395255	0.00081817	8.80587e-05
0.387642	0.00080577	8.82292e-05			0.396524	0.0006944	9.09136e-05			0.396524	0.00063154	9.1305e-05
0.388911	0.00076996	8.58095e-05			0.397793	0.00081084	8.78341e-05			0.397793	0.00067196	8.83566e-05
0.39018	0.00087983	8.90851e-05			0.399062	0.00091724	9.00957e-05			0.399062	0.00070022	9.05403e-05
0.391449	0.00078168	8.65387e-05			0.400331	0.00074552	9.37427e-05			0.400331	0.00069732	9.40587e-05
0.392718	0.00088496	8.89627e-05
0.393987	0.0009327	9.01266e-05
0.395255	0.00084134	8.82155e-05
0.396524	0.00089276	9.16955e-05
0.397793	0.00082074	8.86181e-05
0.399062	0.00069927	9.06567e-05
0.400331	0.00090995	9.43923e-05

## Sheet: Fig4a
Figure 4a source data
Residue number	H CSP (ppm)	N CSP (ppm)
2	-0.021	0.494
3	0.059	-0.214
4	0.103	0.437
5	0.062	0.303
6	0.001	0.23
7	-0.025	-0.034
8	0.02	-0.004
9	0.002	0.166
10	0.025	0.267
11	0.044	0.167
12	0.016	0.118
13	0.168	0.359
14	0.025	-0.333
15	0.013	0.071
17	-0.003	0.049
18	0.04	-0.022
19	0.013	0.052
20	0.034	-0.076
21	0.011	0.106
22	-0.006	-0.056
23	0.005	0.059
24	0.008	0.08
25	-0.023	-0.046
26	0.003	0.141
27	0.004	0.005
28	-0.011	0.015
29	0.006	0.103
30	0	0.085
31	0.011	0.085
33	0.01	0.054
34	0.016	0.118
35	-0.001	-0.1
37	-0.007	0.053
38	0.008	-0.182
39	-0.01	0.029
40	0.006	0.088
41	-0.004	0.059
42	0.009	0.023
43	-0.012	0.064
44	0.011	0.092
45	0.013	0.212
46	-0.004	0.01
47	-0.002	0.19
48	-0.008	-0.423
49	-0.006	0.064
50	0.015	0.158
51	0.086	-0.107
52	0.034	0.071
53	0.005	0.1
54	0.002	0.215
55	-0.003	-0.084
56	-0.061	-0.218
57	-0.024	0.188
58	-0.062	-0.101
59	0.017	0.064
60	-0.028	-0.087
61	-0.073	0.161
62	-0.082	0.19
63	0.034	-0.021
64	-0.002	0.601
65	-0.016	-0.194
66	0.02	-0.517
67	0.173	0.752
68	-0.281	0.789
69	-0.044	-0.277
70	-0.541	-0.464
71	-0.37	1.514
72	0.348	2.279
73	0.033	0.073
74	-0.181	0.247
81	0.023	0.135
83	0.016	0.139
84	0.068	0.112
85	0.022	0.036
87	0.041	0.407
88	-0.306	0.508
89	-0.062	0.67
90	0.035	-1.028
91	-0.22	-1.969
92	0.134	0.145
93	0.178	0.479
94	0.068	0.496
95	-0.005	-0.201
97	0.034	-0.01
98	0.011	-0.03
99	0.023	0.169
100	0.022	0.094
101	0.016	0.118
102	-0.001	0.103
103	-0.008	0.015
104	0.043	0.122
105	-0.003	0.065
106	-0.01	0.193
107	0.011	0.297
108	0.006	0.111
110	0.088	0.356
111	0.022	0.105
112	0.027	0.053
113	0.082	0.097
114	0.028	0.001
115	0.027	0.224
116	-0.006	0.19
117	0.015	0.02
119	-0.036	-0.012
120	0.013	0.16
121	0.01	0.022
125	-0.071	0.13
126	0.009	0.09
127	-0.005	0.093
128	-0.012	-0.965
130	-0.004	0.078
131	-0.008	0.06
133	0.007	0.164
134	-0.002	0.057
135	-0.108	0.091
136	0.036	0.126
142	0.015	-0.051
143	0.013	0.289
144	0.016	-0.006
145	0.005	0.022
146	0.018	0.094
147	0.205	0.003
148	0.003	0.158
149	0.016	0.118
150	0.016	0.047
151	0.009	0.093
152	0.007	-0.14
153	0.015	-0.033
154	0.002	0.013
155	0.034	0.11
160	-0.002	0.214
161	0.02	0.199
162	0.005	-0.111
164	0.043	0.167
165	0.023	-0.084
166	0.026	0.094
167	0.002	-0.045
168	0.022	0.118
169	0.005	0.015
170	0.007	0.141
171	0.025	0.171
172	0.008	0.046
173	0.003	-0.057
174	-0.006	-0.135
176	0.051	0.036
177	-0.008	-0.016
178	0.009	0.04
179	0.02	0.187
180	0.02	0.13
181	0	0.013
182	0.037	0.106
183	0.028	-0.093
184	0.001	-0.006
185	0.013	0.13
186	0.004	0.074
187	0.012	0.04
188	0.01	0.084
189	0.017	0.13

## Sheet: Fig4b
Figure 4b source data
RESID	RESNAME	CS_CNT	CS_CNT_R2	Q_H	Q_E	Q_L	CONFIDENCE	SS_CLASS
1	M	5	1	0.333	0.333	0.333	0	X
2	V	9	4	0.041	0.146	0.813	0.67	L
3	D	12	4	0.01	0.102	0.888	0.79	L
4	Y	12	4	0.873	0.026	0.1	0.77	H
5	Y	12	4	0.99	0	0.01	0.98	H
6	E	12	4	0.991	0	0.009	0.98	H
7	V	12	4	0.95	0	0.05	0.9	H
8	L	11	4	0.654	0	0.346	0.31	H
9	G	11	3	0.091	0.007	0.902	0.81	L
10	V	11	4	0.003	0.073	0.924	0.85	L
11	Q	12	4	0.012	0.05	0.938	0.89	L
12	R	12	4	0.053	0.044	0.903	0.85	L
13	H	12	4	0.074	0.032	0.893	0.82	L
14	A	11	4	0.029	0.025	0.946	0.92	L
15	S	9	3	0	0	1	1	L
16	P	9	2	0.868	0	0.132	0.74	H
17	E	10	4	0.988	0	0.012	0.98	H
18	D	12	4	0.995	0.001	0.004	0.99	H
19	I	12	4	1	0	0	1	H
20	K	12	4	0.996	0	0.004	0.99	H
21	K	12	4	0.992	0.001	0.007	0.99	H
22	A	12	4	0.993	0.001	0.006	0.99	H
23	Y	12	4	0.995	0	0.005	0.99	H
24	R	12	4	0.986	0	0.014	0.97	H
25	K	12	4	0.966	0.002	0.032	0.93	H
26	L	12	4	0.98	0	0.02	0.96	H
27	A	12	4	0.986	0	0.014	0.97	H
28	L	12	4	0.954	0	0.046	0.91	H
29	K	12	4	0.79	0	0.21	0.58	H
30	W	10	4	0.588	0.007	0.405	0.18	H
31	H	8	2	0	0	0	0	X
32	P	8	2	0	0	0	0	X
33	D	10	4	0.626	0.012	0.362	0.26	H
34	K	11	4	0.758	0	0.242	0.52	H
35	N	9	3	0.285	0	0.715	0.43	L
36	P	9	2	0.051	0.006	0.943	0.89	L
37	E	10	4	0.057	0.024	0.919	0.86	L
38	N	12	4	0.153	0.031	0.816	0.66	L
39	K	12	4	0.913	0.004	0.083	0.83	H
40	E	12	4	0.997	0	0.003	0.99	H
41	E	12	4	0.996	0.001	0.003	0.99	H
42	A	12	4	0.997	0	0.003	0.99	H
43	E	12	4	0.995	0	0.005	0.99	H
44	R	11	4	0.99	0	0.01	0.98	H
45	K	11	3	0.978	0.005	0.017	0.96	H
46	F	11	4	0.995	0	0.005	0.99	H
47	K	12	4	0.994	0.001	0.005	0.99	H
48	Q	12	4	0.996	0.001	0.003	0.99	H
49	V	12	4	0.999	0	0.001	1	H
50	A	12	4	0.993	0	0.007	0.99	H
51	E	12	4	0.989	0	0.011	0.98	H
52	A	12	4	0.976	0.001	0.023	0.95	H
53	Y	12	4	0.978	0.001	0.021	0.96	H
54	E	12	4	0.991	0	0.009	0.98	H
55	V	12	4	0.968	0	0.032	0.94	H
56	L	12	4	0.788	0	0.212	0.58	H
57	S	12	4	0.216	0.005	0.779	0.56	L
58	D	12	4	0.064	0.047	0.889	0.83	L
59	A	12	4	0.762	0.023	0.214	0.55	H
60	K	12	4	0.97	0	0.03	0.94	H
61	K	12	4	0.994	0	0.006	0.99	H
62	R	12	4	0.996	0	0.004	0.99	H
63	D	12	4	0.991	0.001	0.008	0.98	H
64	I	12	4	0.994	0	0.006	0.99	H
65	Y	12	4	0.993	0	0.007	0.99	H
66	D	12	4	0.977	0	0.023	0.95	H
67	K	12	4	0.852	0	0.148	0.7	H
68	Y	11	4	0.441	0	0.559	0.12	L
69	G	11	3	0.123	0.021	0.856	0.73	L
70	K	11	4	0.536	0.055	0.41	0.13	H
71	E	11	4	0.81	0.001	0.19	0.62	H
72	G	11	3	0.905	0	0.095	0.81	H
73	L	10	4	0.901	0	0.099	0.8	H
74	N	7	3	0.713	0.002	0.284	0.43	H
75	G	3	0	0	0	0	0	X
76	G	0	0	0	0	0	0	X
77	G	0	0	0	0	0	0	X
78	G	0	0	0	0	0	0	X
79	G	1	0	0	0	0	0	X
80	G	4	1	0	0	0	0	X
81	S	4	3	0	0	0	0	X
82	H	7	0	0.018	0.054	0.928	0.87	L
83	F	8	4	0.035	0.041	0.924	0.88	L
84	D	11	4	0.002	0.023	0.975	0.95	L
85	S	9	3	0	0	1	1	L
86	P	9	2	0.008	0.01	0.982	0.97	L
87	F	10	4	0.076	0.033	0.891	0.82	L
88	E	12	4	0.037	0.032	0.93	0.89	L
89	F	11	4	0.035	0.033	0.932	0.9	L
90	G	11	3	0.014	0.023	0.963	0.94	L
91	L	11	4	0	0.02	0.98	0.96	L
92	T	12	4	0	0.118	0.882	0.76	L
93	F	12	4	0	0.429	0.571	0.14	L
94	R	11	4	0	0.695	0.305	0.39	E
95	N	9	3	0	0.12	0.88	0.76	L
96	P	9	2	0.713	0	0.287	0.43	H
97	D	10	4	0.975	0	0.025	0.95	H
98	D	12	4	0.995	0	0.005	0.99	H
99	V	12	4	1	0	0	1	H
100	F	12	4	0.995	0.001	0.004	0.99	H
101	R	12	4	0.993	0	0.007	0.99	H
102	E	12	4	0.987	0.002	0.011	0.98	H
103	F	12	4	0.982	0	0.018	0.96	H
104	F	11	4	0.815	0	0.185	0.63	H
105	G	10	3	0.251	0	0.749	0.5	L
106	G	10	3	0.035	0.015	0.95	0.91	L
107	R	10	4	0	0.029	0.971	0.94	L
108	D	8	3	0	0	1	1	L
109	P	8	1	0.023	0.003	0.974	0.95	L
110	F	9	4	0.125	0.039	0.836	0.71	L
111	S	12	4	0.04	0.025	0.934	0.89	L
112	F	12	4	0.031	0.026	0.942	0.91	L
113	D	11	4	0.02	0.032	0.948	0.92	L
114	F	11	3	0.025	0.048	0.928	0.88	L
115	F	11	4	0.031	0.051	0.918	0.87	L
116	E	11	4	0.012	0.036	0.952	0.92	L
117	D	9	3	0	0	1	1	L
118	P	9	2	0.025	0.014	0.961	0.94	L
119	F	10	4	0.019	0.041	0.94	0.9	L
120	E	11	4	0.006	0.095	0.898	0.8	L
121	D	7	3	0	0.164	0.836	0.67	L
122	F	3	0	0	0	0	0	X
123	F	1	0	0	0	0	0	X
124	G	5	1	0	0	0	0	X
125	N	9	4	0.014	0.049	0.936	0.89	L
126	R	12	4	0.042	0.053	0.905	0.85	L
127	R	11	4	0.022	0.027	0.951	0.92	L
128	G	9	3	0	0	1	1	L
129	P	9	2	0.003	0.001	0.996	0.99	L
130	R	9	4	0	0.026	0.974	0.95	L
131	G	8	3	0	0.051	0.949	0.9	L
132	G	8	1	0.008	0.046	0.946	0.9	L
133	M	8	4	0.029	0.026	0.945	0.92	L
134	G	11	3	0.045	0.046	0.909	0.86	L
135	N	10	4	0.049	0.021	0.93	0.88	L
136	F	7	3	0.118	0.006	0.876	0.76	L
137	K	3	0	0	0	0	0	X
138	S	0	0	0	0	0	0	X
139	I	0	0	0	0	0	0	X
140	S	2	0	0	0	0	0	X
141	T	6	2	0	0	0	0	X
142	S	10	4	0.011	0.508	0.481	0.03	E
143	T	12	4	0	0.802	0.198	0.6	E
144	K	12	4	0	0.897	0.103	0.79	E
145	M	12	4	0	0.913	0.087	0.83	E
146	V	12	4	0	0.88	0.12	0.76	E
147	N	11	4	0.003	0.702	0.294	0.41	E
148	G	11	3	0.009	0.125	0.867	0.74	L
149	R	11	4	0	0.147	0.853	0.71	L
150	K	12	4	0	0.777	0.223	0.55	E
151	I	12	4	0	0.952	0.048	0.9	E
152	T	12	4	0	0.96	0.04	0.92	E
153	T	12	4	0	0.935	0.065	0.87	E
154	K	10	4	0	0.922	0.078	0.84	E
155	R	6	2	0	0	0	0	X
156	I	2	0	0	0	0	0	X
157	V	0	0	0	0	0	0	X
158	E	2	0	0	0	0	0	X
159	N	5	2	0	0	0	0	X
160	G	9	3	0.004	0.065	0.932	0.87	L
161	Q	10	4	0	0.2	0.8	0.6	L
162	E	7	3	0.008	0.475	0.518	0.04	L
163	R	7	0	0	0.818	0.182	0.64	E
164	V	8	4	0.003	0.959	0.038	0.92	E
165	E	11	4	0	0.978	0.022	0.96	E
166	V	11	3	0	0.978	0.022	0.96	E
167	E	11	4	0	0.937	0.063	0.87	E
168	E	12	4	0	0.889	0.111	0.78	E
169	D	11	4	0	0.587	0.413	0.17	E
170	G	11	3	0.018	0.142	0.841	0.7	L
171	Q	11	4	0	0.211	0.789	0.58	L
172	L	12	4	0	0.423	0.577	0.15	L
173	K	11	4	0	0.692	0.308	0.38	E
174	S	9	3	0	0.898	0.102	0.8	E
175	L	9	2	0	0.908	0.092	0.82	E
176	T	10	4	0	0.874	0.126	0.75	E
177	I	12	4	0	0.788	0.212	0.58	E
178	N	11	4	0	0.475	0.525	0.05	L
179	G	11	3	0.015	0.117	0.868	0.75	L
180	K	11	4	0	0.11	0.89	0.78	L
181	E	12	4	0	0.23	0.77	0.54	L
182	Q	12	4	0	0.714	0.286	0.43	E
183	L	12	4	0.006	0.781	0.214	0.57	E
184	L	12	4	0.029	0.206	0.765	0.56	L
185	R	12	4	0.027	0.077	0.896	0.82	L
186	L	12	4	0.019	0.04	0.941	0.9	L
187	D	12	4	0.006	0.02	0.974	0.95	L
188	N	11	4	0.024	0.045	0.93	0.88	L
189	K	7	3	0.333	0.333	0.333	0	L

## Sheet: Fig4cd
Figure 4c and d source data
(C) DNAJB6 F91L NH RDC					(D) DNAJB6 F91L C'H RDC
Residue number	NH RDC (Hz)	Error (Hz)			Residue number	C'H RDC (Hz)	Error (Hz)
3	-2.2166	0.578706			4	-0.681	0.4
4	16.9435	0.932609			5	-1.624	0.4
5	11.1657	0.607385			6	-1.979	0.4
6	14.6908	0.491798			7	1.282	0.4
8	13.7039	0.497461			8	-0.814	0.4
9	6.8767	0.398173			9	1.364	0.4
10	-2.6937	0.348552			10	-3.214	0.4
14	-6.79	0.38053			11	1.115	0.4
15	3.5966	0.539084			12	0.259	0.4
17	3.3794	0.89959			13	4.08	0.4
18	6.7144	0.348147			14	-0.64	0.4
19	3.3849	0.683272			15	-3.666	0.4
20	1.5935	1.55104			17	1.765	0.4
22	9.7186	0.358837			18	0.176	0.4
24	-3.2141	0.526733			19	-0.069	0.4
25	6.5172	0.42891			20	2.343	0.4
26	8.9677	0.479147			21	3.562	0.4
27	-0.9479	0.495245			22	-4.916	0.4
30	2.5622	0.555869			23	0.513	0.4
31	-2.596	0.465469			24	2.699	0.4
35	4.1793	0.333835			25	3.754	0.4
37	-2.2135	0.6804			26	-5.965	0.4
38	-4.1116	0.35865			27	1.827	0.4
39	4.4622	0.592066			28	2.709	0.4
41	9.0719	0.291843			29	0.179	0.4
42	3.1412	0.171498			30	-2.885	0.4
43	2.1143	1.4545			31	-0.725	0.4
44	-4.8729	0.381245			33	0.798	0.4
45	5.9779	0.445602			34	-0.299	0.4
46	6.4072	0.538199			35	-0.932	0.4
47	-2.9229	0.527382			37	5.186	0.4
50	-0.942	0.570575			38	0.876	0.4
51	-4.7012	0.538348			39	1.508	0.4
53	4.9569	0.462385			40	1.659	0.4
54	-1.568	0.467886			41	1.731	0.4
55	-4.0842	0.650619			42	-3.333	0.4
58	-3.4769	0.450888			43	0.893	0.4
60	2.6611	0.350744			44	3.572	0.4
62	-1.8648	0.58797			45	-3.487	0.4
65	3.5093	0.586617			46	-0.35	0.4
66	-3.3399	0.675223			47	0.333	0.4
69	0.0355	0.528656			50	2.487	0.4
70	-3.2165	0.881391			51	1.407	0.4
71	-6.0502	5.33968			52	0.214	0.4
72	0.7618	0.782675			53	-3.876	0.4
97	-5.9726	0.856468			54	1.357	0.4
99	-0.6221	0.697947			55	2.815	0.4
102	5.1297	0.393256			59	1.897	0.4
103	-4.437	0.636979			60	1.559	0.4
104	-6.0671	1.15373			61	-5.066	0.4
					62	-2.527	0.4
					63	4.247	0.4
					64	4.319	0.4
					65	-4.68	0.4
					66	2.916	0.4
					70	0.783	0.4
					71	0.836	0.4
					72	2.135	0.4
					97	1.009	0.4
					98	-5.469	0.4
					99	-0.054	0.4
					100	0.426	0.4
					101	3.662	0.4
					102	-3.569	0.4
					103	4.115	0.4
					104	-0.673	0.4

## Sheet: Fig5a
Figure 5a source data
Residue number	H CSP (ppm)	N CSP (ppm)
3	-0.08	-0.062
4	-0.002	0.042
5	0.044	0.387
6	0.035	0.238
7	-0.024	-0.024
8	-0.001	-0.035
9	-0.029	0.002
10	0.014	0.041
11	0.001	0.077
12	0.002	-0.007
13	0.022	0.213
14	-0.033	0.254
15	0.06	0.148
16	0.008	0.112
17	0.035	0.228
18	0.003	-0.024
19	-0.002	0.014
20	0	0.099
21	0.08	0.043
22	0.005	0.172
23	-0.043	-0.127
24	-0.003	-0.085
25	0.054	0.087
26	-0.041	-0.016
27	-0.11	-0.051
28	0.005	0.228
29	-0.102	0.008
30	-0.043	-0.111
31	-0.001	0.062
32	0.064	-0.125
34	-0.021	0.093
35	0.012	0.114
36	-0.019	-0.003
37	0.01	0.102
38	0.017	0.09
40	0.001	0.143
41	0.01	0.05
42	-0.007	0.091
43	-0.013	-0.11
44	-0.031	0.027
45	0.001	0.074
46	0.012	-0.404
47	-0.045	0.105
48	-0.023	-0.099
49	0.16	0.322
50	0.273	-0.432
51	0.053	0.391
52	0.123	0.578
53	-0.13	-0.756
54	-0.217	0.135
55	-0.003	-0.283
56	0.001	0.611
57	0.05	1.205
59	0.089	0.58
60	0.469	0.707
61	0.111	0.575
62	-0.065	0.139
63	0.147	0.36
64	0.182	0.499
65	-0.084	-0.501
66	0.047	0.493
67	-0.027	0.652
68	0.004	-0.104
69	-0.171	-0.377
70	-0.234	0.858
71	0.255	0.053
72	-0.096	-1.249
73	0.11	0.171
74	0.163	-0.189
75	0.022	-0.468
76	0.008	0.005
78	0.016	0.215
81	0.005	0.062
82	0.009	0.08
84	0.011	0.102
85	-0.001	0.059
86	-0.01	0.162
87	0.011	0.147
88	0.043	0.222
89	0.04	0.057
90	-0.092	-0.792
91	0.101	-0.113
92	91	-0.033
93	0	0
94	-0.143	-2.022
96	-0.044	-0.006
99	0.048	0.554
100	0.058	-0.441
101	-0.328	-0.043
102	0.038	0.091
103	0.027	0.373
104	-0.009	0.145
105	0.059	0.601
106	0.013	-0.026
107	0.007	0.348
108	0.007	0.091
109	-0.005	0.081
110	0.009	0.146

## Sheet: Fig5c
Figure 5c source data
DNAJB1 WT R2					DNAJB1 Y92L R2					DNAJB1 F94L R2
Residue number	R2 (s-1)	Error (s-1)			Residue number	R2 (s-1)	Error (s-1)			Residue number	R2 (s-1)	Error (s-1)
3	6.075	0.068			3	5.104	0.063			3	5.931	0.114
4	6.144	0.085			4	6.767	0.122			4	7.733	0.318
5	9.175	0.193			5	9.032	0.146			5	9.763	0.372
6	9.65	0.13			6	9.652	0.14			6	9.643	0.208
7	9.069	0.109			7	9.264	0.139			7	9.186	0.26
8	10.133	0.11			8	9.8	0.119			8	9.196	0.173
9	10.083	0.131			9	9.692	0.152			9	11.208	0.419
10	8.489	0.112			10	8.459	0.13			10	8.654	0.1
11	8.354	0.101			11	8.164	0.091			11	8.364	0.168
12	7.65	0.087			12	7.528	0.096			12	7.349	0.089
13	7.604	0.082			13	7.317	0.087			13	7.502	0.158
14	7.583	0.126			14	7.467	0.141			14	7.972	0.071
15	8.255	0.079			15	8.255	0.09			15	8.34	0.157
16	8.58	0.114			16	8.626	0.126			16	8.407	0.178
17	8.729	0.111			17	8.418	0.121			17	8.926	0.207
18	8.813	0.111			18	8.552	0.118			18	9.167	0.19
19	8.868	0.081			19	9.115	0.132			19	9.669	0.266
20	8.675	0.121			20	8.591	0.136			20	8.553	0.179
21	8.921	0.106			21	8.843	0.121			21	8.997	0.238
22	9.003	0.109			22	9.344	0.138			22	9.982	0.348
23	9.159	0.1			23	9.115	0.128			23	10.177	0.28
24	9.065	0.098			24	8.871	0.135			24	10.046	0.366
25	9.088	0.113			25	9.113	0.135			25	8.542	0.355
26	9.187	0.109			26	10.591	0.171			26	12.497	0.559
27	9.379	0.136			27	9.242	0.157			27	9.639	0.435
28	8.76	0.117			28	8.71	0.149			28	9.628	0.371
29	8.617	0.119			29	9.48	0.164			29	11.169	0.438
30	9.066	0.102			30	9.277	0.132			30	10.26	0.36
31	8.623	0.12			31	8.412	0.139			31	9.632	0.329
32	7.598	0.086			32	7.721	0.124			32	7.895	0.321
34	8.314	0.144			34	8.12	0.171			34	9.517	0.461
35	8.451	0.118			35	8.246	0.143			35	8.509	0.289
36	7.366	0.087			36	7.451	0.107			36	8.176	0.266
37	7.029	0.1			37	6.951	0.114			37	7.057	0.143
38	7.205	0.068			38	7.126	0.076			38	7.397	0.071
40	8.967	0.287			40	9.71	0.375			40	9.546	0.674
41	8.818	0.083			41	8.534	0.092			41	9.219	0.053
42	8.205	0.086			42	8.213	0.098			42	9.119	0.279
43	8.34	0.087			43	8.386	0.106			43	9.331	0.283
44	8.906	0.1			44	9.023	0.122			44	9.836	0.302
45	8.955	0.122			45	8.868	0.138			45	9.848	0.349
46	8.469	0.161			46	9.158	0.137			46	9.899	0.358
47	9.037	0.108			47	9.185	0.147			47	10.63	0.373
48	9.09	0.135			48	9.077	0.189			49	9.855	0.675
49	8.756	0.107			49	8.328	0.251			50	8.785	0.39
50	9.082	0.117			50	9.286	0.145			51	10.879	0.411
51	9.381	0.109			51	9.781	0.144			52	8.212	0.266
52	9.054	0.117			52	9.319	0.145			53	8.775	0.362
53	8.737	0.114			53	8.705	0.14			54	10.101	0.357
54	8.924	0.116			54	9.024	0.142			55	9.148	0.16
55	8.816	0.126			55	8.901	0.153			56	8.657	0.023
56	8.339	0.115			56	8.24	0.127			57	9.119	0.172
57	8.254	0.1			57	7.736	0.11			59	9.28	0.325
59	8.567	0.1			59	8.771	0.126			60	9.037	0.377
60	8.585	0.099			60	8.421	0.15			61	9.014	0.296
61	8.747	0.126			61	8.543	0.136			62	9.552	0.303
62	8.636	0.103			62	8.928	0.116			63	9.113	0.349
63	8.401	0.11			63	8.5	0.132			64	8.785	0.225
64	8.935	0.141			64	8.741	0.147			65	9.514	0.312
65	8.628	0.119			65	8.817	0.136			66	8.862	0.302
66	8.663	0.115			66	8.539	0.126			67	9.245	0.375
67	8.645	0.142			67	8.805	0.183			68	8.333	0.342
68	7.769	0.104			68	7.923	0.121			69	8.569	0.347
69	8.176	0.134			69	7.679	0.143			70	9.166	0.343
70	8.57	0.117			70	7.987	0.127			71	7.343	0.201
71	7.361	0.105			71	7.42	0.129			72	7.832	0.181
72	8.416	0.106			72	7.544	0.117			73	5.054	0.187
73	8.937	0.155			73	4.196	0.104			74	5.26	0.036
74	6.117	0.089			74	4.658	0.095			75	1.906	0.195
75	5.346	0.072			75	1.929	0.175			76	3.178	0.046
76	3.275	0.037			76	3.033	0.057			78	3.235	0.318
78	3.273	0.124			78	2.548	0.186			81	2.699	0.38
81	2.431	0.233			81	1.963	0.293			82	2.486	0.166
82	2.132	0.161			82	1.971	0.199			84	2.157	0.082
84	2.041	0.043			84	1.96	0.061			85	2.41	0.139
85	2.295	0.114			85	2.597	0.127			86	3.287	0.492
86	2.317	0.17			86	2.41	0.22			87	1.867	0.053
87	2.08	0.062			87	1.777	0.058			88	2.822	0.143
88	3.151	0.075			88	3.087	0.105			89	2.572	0.328
89	3.842	0.117			89	3.006	0.231			90	4.633	0.151
90	4.823	0.087			90	3.959	0.124			91	5.441	0.357
91	6.102	0.092			91	4.775	0.18			92	7.077	0.31
92	6.727	0.1			92	5.329	0.114			93	10.989	0.585
93	9.159	0.115			94	8.509	0.252			94	6.646	0.139
94	7.261	0.123			99	10.705	0.214			99	10.103	0.489
99	9.372	0.144			100	9.215	0.162			100	12.886	0.582
100	7.864	0.097			101	8.096	0.138			101	7.445	0.255
101	8.523	0.13			102	7.955	0.144			102	8.402	0.196
102	8.452	0.135			103	10.714	0.169			103	12.537	0.49
103	8.884	0.114			104	8.211	0.103			104	7.979	0.22
104	8.555	0.093			105	7.622	0.093			105	7.193	0.141
105	8.432	0.114			106	13.264	0.318			106	17.017	1.375
106	8.408	0.126			107	6.226	0.098			107	6.162	0.001
107	6.339	0.084			108	4.137	0.08			108	3.714	0.091
108	4.068	0.064			109	3.702	0.071			109	4.21	0.144
109	3.775	0.06			110	3.406	0.082			110	3.787	0.126
110	3.749	0.062

## Sheet: Fig5d
Figure 5d source data
DNAJB1 WT HX					DNAJB1 Y92L HX					DNAJB1 F94L HX
Residue number	kobs (s-1)	Error (s-1)			Residue number	kobs (s-1)	Error (s-1)			Residue number	kobs (s-1)	Error (s-1)
3	1.334	0.405			3	3.85	0.459			3	1.796	0.808
4	8.343	0.684			4	17.745	1.849			4	9.609	0.983
5	1.353	4.013			5	1.683	3.084			5	0.953	3.803
6	0.369	0.292			6	0.248	0.236			6	0.402	0.828
7	0.175	0.316			7	0.203	0.37			7	0.421	0.401
8	1.041	0.608			8	1.209	0.574			8	1.19	1.24
9	0.531	1.297			9	0.553	0.789			9	0.426	0.959
10	0.271	1.181			10	0.321	0.944			10	0.098	0.949
11	0.377	1.746			11	0.954	0.676			11	0.396	0.949
12	0.72	4.943			12	0.794	3.768			12	0.757	3.756
13	0.748	2.417			13	1.208	1.718			13	0.716	1.772
14	2.21	0.89			14	8.628	1.359			14	3.034	1.089
15	0.764	0.539			15	0.765	0.182			15	0.809	0.699
16	2.603	1.787			16	3.325	1.353			16	2.283	1.203
17	9.968	1.132			17	14.053	1.454			17	10.198	1.573
18	4.999	0.553			18	8.771	0.928			18	5.8	0.93
19	1.303	0.273			19	2.007	0.148			19	1.678	0.55
20	0.204	0.599			20	0.236	0.359			20	0.178	0.494
21	0.164	0.616			21	0.186	0.501			21	0.158	0.332
22	0.579	0.66			22	0.161	0.608			22	0.458	0.899
23	0.293	0.636			23	0.37	0.53			23	0.351	0.671
24	1.461	1.285			24	0.143	0.667			24	0.12	0.693
25	0.156	1.063			25	0.161	0.785			25	0.152	0.882
26	0.14	0.396			26	0.145	0.575			26	0.122	0.862
27	0.485	1.023			27	0.497	0.61			27	0.345	1.076
28	0.186	0.355			28	0.19	0.338			28	0.171	0.802
29	0.127	0.54			29	0.133	0.782			29	0.26	0.878
30	0.271	0.375			30	0.365	0.564			30	0.303	0.519
31	0.674	0.74			31	0.649	0.709			31	0.571	1.023
32	0.536	0.45			32	0.682	0.694			32	0.562	1.184
34	1.068	0.522			34	1.246	0.503			34	1.052	0.603
35	1.014	1.182			35	1.353	1.116			35	1.033	1.252
36	1.077	1.241			36	1.548	1.072			36	1.334	1.142
37	3.714	3.346			37	13.637	1.436			37	5.44	2.751
38	0.805	1.842			38	1.163	1.143			38	0.767	1.166
40	20.614	2.231			40	47.869	4.768			40	25.019	1.911
41	1.133	0.261			41	1.567	0.08			41	1.108	0.31
42	1.269	0.873			42	3.293	0.778			42	1.03	1.09
43	0.101	0.73			43	0.347	0.245			43	0.103	0.516
44	0.121	0.832			44	0.142	0.541			44	0.116	1.344
45	0.211	0.484			45	0.217	0.514			45	0.175	0.453
46	0.986	0.546			46	0.147	0.883			46	0.135	0.935
47	0.175	0.648			47	0.127	0.594			47	0.124	1.105
48	0.273	0.653			48	0.257	0.202			48	0.474	0.921
49	1.589	0.42			49	1.22	0.32			49	0.808	0.503
50	0.318	0.756			50	0.261	0.652			50	1.65	0.85
51	0.239	0.523			51	0.19	0.59			51	0.177	0.526
52	0.22	0.973			52	0.184	0.898			52	0.209	0.422
53	0.307	0.99			53	0.247	0.636			53	0.192	0.844
54	0.287	0.6			54	0.209	0.646			54	0.216	0.573
55	0.208	0.902			55	0.186	0.889			55	0.434	0.635
56	1.817	0.131			56	1.609	0.141			56	2.28	0.196
57	0.403	0.144			57	0.987	0.494			57	0.734	0.392
59	0.384	0.547			59	0.354	0.973			59	0.302	0.394
60	0.129	0.427			60	0.173	0.214			60	0.17	0.994
61	0.181	0.875			61	0.181	0.518			61	0.16	0.676
62	0.078	0.813			62	0.095	0.636			62	0.1	1.218
63	0.191	0.885			63	0.094	0.607			63	0.238	1.344
64	0.127	0.901			64	0.758	0.599			64	0.125	0.654
65	0.204	0.624			65	0.545	0.515			65	0.442	0.69
66	0.147	0.814			66	0.178	0.42			66	0.158	0.534
67	0.641	1.395			67	0.758	0.958			67	0.599	0.884
68	0.554	1.266			68	1.382	0.788			68	0.503	0.805
69	0.722	1.26			69	2.155	1.138			69	0.846	1.112
70	0.749	0.844			70	3.638	0.653			70	1.108	0.849
71	0.507	0.295			71	3.057	0.379			71	0.797	0.404
72	0.599	0.675			72	2.505	0.535			72	0.813	0.215
73	1.084	0.825			73	35.591	2.444			73	16.049	1.859
74	3.021	0.552			74	20.357	1.814			74	10.142	1.243
75	6.701	0.434			75	12.75	0.62			75	6.178	0.61
76	8.832	0.912			76	20.522	1.272			76	9.796	0.905
78	20.832	1.322			78	92.411	9.809			78	33.32	3.205
81	39.648	2.329			81	93.802	34.265			81	50	11.044
82	29.615	2.263			82	49.886	4.231			82	36.982	5.411
84	16.579	1.056			84	52.855	4.655			84	25.777	2.671
85	20.559	1.3			85	52.832	5.383			85	29.755	3.091
86	25.956	2.018			86	79.056	3.834			86	37.856	4.879
87	17.235	1.074			87	50.145	3.98			87	24.921	2.615
88	10.369	0.617			88	38.123	3.069			88	16.673	1.506
89	17.67	1.049			89	82.229	11.013			89	30.645	2.523
90	8.447	0.479			90	36.384	2.606			90	16.423	1.451
91	8.766	0.592			91	46.272	4.051			91	25.669	2.881
92	3.327	1.571			92	13.57	1.001			92	10.854	1.361
93	4.529	1.689			94	15.493	2.041			93	8.415	0.859
94	4.073	0.68			96	33.202	2.388			94	6.388	0.909
96	10.178	0.625			99	7.267	0.968			96	14.56	1.51
99	5.729	1.013			100	3.139	0.427			99	8.665	1.198
100	1.446	0.498			101	2.097	0.281			100	3.918	0.436
101	0.536	0.224			102	3.749	0.577			101	2.807	0.373
102	2.494	0.592			103	2.28	0.598			102	1.672	0.813
103	1.183	0.689			104	1.233	0.367			103	2.523	0.726
104	0.318	0.456			105	0.904	1.356			104	1.47	0.584
105	0.207	0.303			106	3.206	0.334			105	1.038	0.662
106	1.02	0.274			107	6.558	0.548			106	3.719	0.662
107	3.46	0.51			108	14.456	1.03			107	5.95	0.657
108	6.06	0.418			109	18.472	1.24			108	8.938	0.877
109	7.592	0.448			110	30.79	2.357			109	9.042	0.783
110	11.767	0.598								110	16.127	1.57

## Sheet: Fig6a
Figure 6a source data
DNAJB6 JD-GF CPMG intensities 600 MHz
	Delays
Residue number	0	1	2	3	4	6	8	10	12	14	16	20	24	28	32	36	40	2	36
39	1	0.3287	0.39	0.3631	0.4112	0.4778	0.4856	0.4759	0.498	0.5486	0.5212	0.5293	0.5856	0.5456	0.5276	0.529	0.533	0.4253	0.5401
43	1	0.4782	0.4762	0.4964	0.4966	0.5415	0.517	0.542	0.555	0.5386	0.5353	0.5508	0.5748	0.5444	0.5553	0.5406	0.5679	0.4917	0.5543
44	1	0.4418	0.4486	0.4994	0.5067	0.5326	0.5285	0.5238	0.5067	0.539	0.5461	0.5514	0.5382	0.5427	0.5116	0.5145	0.5487	0.4781	0.5342
47	1	0.41	0.4341	0.4634	0.4221	0.4925	0.4787	0.5453	0.5478	0.5365	0.5309	0.566	0.5362	0.5968	0.5985	0.5464	0.571	0.4525	0.555
84	1	0.7165	0.7014	0.7112	0.6922	0.7458	0.7439	0.7696	0.7881	0.7856	0.7213	0.778	0.7976	0.8499	0.8328	0.8755	0.831	0.7034	0.83
87	1	0.5032	0.4848	0.5821	0.6037	0.5937	0.6913	0.6668	0.6618	0.6924	0.7352	0.6384	0.7101	0.7208	0.7254	0.7079	0.7272	0.5192	0.7434
88	1	0.5576	0.5723	0.5587	0.5884	0.6668	0.6433	0.6189	0.6077	0.6236	0.6459	0.6521	0.691	0.6763	0.7194	0.662	0.6726	0.6159	0.6735
90	1	0.5775	0.4531	0.5488	0.596	0.5681	0.6513	0.6111	0.785	0.6749	0.6452	0.6747	0.8189	0.754	0.6245	0.8018	0.6412	0.5399	0.6063
91	1	0.5029	0.5292	0.5097	0.4791	0.5497	0.4963	0.5705	0.6076	0.5751	0.5579	0.665	0.6429	0.6877	0.7079	0.7352	0.6918	0.4774	0.6295
93	1	0.5469	0.5365	0.6385	0.6344	0.6284	0.6394	0.6999	0.6593	0.7317	0.6809	0.7371	0.8104	0.7344	0.7388	0.7256	0.7707	0.5779	0.7398
94	1	0.5504	0.5997	0.6303	0.6239	0.6599	0.6101	0.7226	0.6617	0.7995	0.6273	0.7514	0.866	0.8136	0.7627	0.8532	0.8384	0.6688	0.8622
DNAJB6 JD-GF CPMG intensities 800 MHz
	Delays
Residue number	0	1	2	3	4	6	8	10	15	20	26	32	40	2	32
27	1	0.354	0.3503	0.325	0.3629	0.387	0.4679	0.3954	0.5094	0.5095	0.5068	0.5058	0.5751	0.2683	0.5094
29	1	0.3029	0.2513	0.2769	0.2964	0.3593	0.3317	0.3705	0.4132	0.429	0.4611	0.4784	0.471	0.308	0.4953
31	1	0.4211	0.4698	0.4771	0.5028	0.5173	0.5099	0.5251	0.5575	0.5713	0.5373	0.5889	0.5726	0.4943	0.5612
40	1	0.4201	0.4668	0.451	0.4796	0.4847	0.5097	0.4966	0.5057	0.5111	0.5004	0.5129	0.5179	0.4523	0.5052
43	1	0.4029	0.4345	0.4403	0.4447	0.4568	0.4976	0.5003	0.4958	0.5106	0.5106	0.5193	0.5344	0.4475	0.545
44	1	0.3932	0.4125	0.4293	0.4434	0.4785	0.4815	0.4682	0.4895	0.5131	0.4923	0.4995	0.5069	0.3904	0.5077
47	1	0.3377	0.3439	0.3757	0.3786	0.4017	0.4625	0.4525	0.5155	0.4811	0.494	0.5177	0.5467	0.3531	0.5114
48	1	0.3971	0.4186	0.4471	0.4666	0.4916	0.4967	0.508	0.4944	0.5034	0.4882	0.475	0.4991	0.4525	0.5223
84	1	0.6546	0.6418	0.6611	0.6453	0.6762	0.7117	0.6607	0.72	0.7161	0.7336	0.7468	0.7574	0.6375	0.785
87	1	0.4516	0.4991	0.4949	0.5188	0.5781	0.6234	0.5837	0.6241	0.6331	0.6526	0.6675	0.6551	0.4957	0.6571
88	1	0.5336	0.5601	0.5622	0.5874	0.6178	0.6027	0.5888	0.6435	0.7069	0.6471	0.6436	0.6853	0.5505	0.6802
89	1	0.4365	0.4206	0.447	0.4278	0.4228	0.4378	0.4665	0.4771	0.4566	0.453	0.4706	0.4947	0.4038	0.4859
90	1	0.3762	0.5621	0.404	0.539	0.5373	0.6179	0.5672	0.5702	0.5038	0.6822	0.6835	0.6038	0.4523	0.6543
93	1	0.5606	0.6409	0.6064	0.5723	0.6273	0.6712	0.6781	0.6603	0.7283	0.6949	0.762	0.6985	0.5004	0.7624
94	1	0.4935	0.64	0.5978	0.6197	0.6961	0.6416	0.6925	0.6871	0.7281	0.7633	0.8242	0.8375	0.4945	0.7306

[truncated: 13 more sheets: Fig6b, Fig6c, Fig6d, FigS2, FigS4a, FigS4b, FigS6a, FigS8a, FigS8b, FigS9, FigS11, FigS14A, FigS14b]
